# Supplementary material for: Amphiphilic Sialic Acid Derivatives as Potential Dual-Specific Inhibitors of Influenza Hemagglutinin and Neuraminidase
Source: Int J Mol Sci. 2023 Dec 8;24(24):17268. doi: 10.3390/ijms242417268 (PMC10743929; doi:10.3390/ijms242417268)
Supplement: Supplementary file 1 [file ijms-24-17268-s001.zip]

Archive with 1 entries (1 files):
- ijms-2707832-supplementary.pdf
